# Supplementary material for: Cherax warsamsonicus, a new species of crayfish from the Kepala Burung (Vogelkop) peninsula in West Papua, Indonesia (Crustacea, Decapoda, Parastacidae)
Source: Zookeys. 2017 Mar 13;(660):151–67. doi: 10.3897/zookeys.660.11847 (PMC5549000; doi:10.3897/zookeys.660.11847)
Supplement: XML Treatment for Cherax warsamsonicus [file zookeys.660.11847-treatment1.xml]

<!DOCTYPE tp:taxon-treatment
  PUBLIC "-//TaxonX//DTD Taxonomic Treatment Publishing DTD v0 20100105//EN" "tax-treatment-NSO.dtd">
<tp:taxon-treatment xmlns:tp="http://www.plazi.org/taxpub"><tp:treatment-meta><kwd-group><label>Taxon classification</label><kwd><named-content xmlns:xlink="http://www.w3.org/1999/xlink" content-type="kingdom">Animalia</named-content></kwd><kwd><named-content xmlns:xlink="http://www.w3.org/1999/xlink" content-type="order">ORDO</named-content></kwd><kwd><named-content xmlns:xlink="http://www.w3.org/1999/xlink" content-type="family">FAMILIA</named-content></kwd></kwd-group><mixed-citation publication-type="journal"><person-group><name><surname>Lukhaup</surname><given-names>Christian</given-names></name><name><surname>Eprilurahman</surname><given-names>Rury</given-names></name><name><surname>von Rintelen</surname><given-names>Thomas</given-names></name></person-group><article-title>
          <italic><tp:taxon-name><tp:taxon-name-part taxon-name-part-type="genus" reg="Cherax">Cherax</tp:taxon-name-part> <tp:taxon-name-part taxon-name-part-type="species" reg="warsamsonicus">warsamsonicus</tp:taxon-name-part></tp:taxon-name></italic>, a new species of crayfish from the Kepala Burung (Vogelkop) peninsula in West Papua, Indonesia (<tp:taxon-name><tp:taxon-name-part taxon-name-part-type="subphylum">Crustacea</tp:taxon-name-part></tp:taxon-name>, <tp:taxon-name><tp:taxon-name-part taxon-name-part-type="order">Decapoda</tp:taxon-name-part></tp:taxon-name>, <tp:taxon-name><tp:taxon-name-part taxon-name-part-type="family">Parastacidae</tp:taxon-name-part></tp:taxon-name>)</article-title><source>Zookeys</source><day>13</day><month>3</month><year>2017</year><volume>2017</volume><issue>660</issue><fpage>151</fpage><lpage>167</lpage><pub-id pub-id-type="doi">10.3897/zookeys.660.11847</pub-id></mixed-citation></tp:treatment-meta><tp:nomenclature><tp:taxon-name>
              <tp:taxon-name-part taxon-name-part-type="genus" reg="Cherax">Cherax</tp:taxon-name-part>
              <tp:taxon-name-part taxon-name-part-type="species" reg="warsamsonicus">warsamsonicus</tp:taxon-name-part>
              <object-id xmlns:xlink="http://www.w3.org/1999/xlink" content-type="zoobank" xlink:type="simple">http://zoobank.org/4A8CC447-7082-4105-A676-BDB4B6092D95</object-id>
            </tp:taxon-name><tp:taxon-status xmlns:xlink="http://www.w3.org/1999/xlink" xlink:type="simple">sp. n.</tp:taxon-status><xref ref-type="fig" rid="F1">Figs 1</xref><xref ref-type="fig" rid="F2">, 2</xref><xref ref-type="fig" rid="F3">, 3</xref><xref ref-type="fig" rid="F4">, 4</xref><xref ref-type="fig" rid="F5">, 5</xref></tp:nomenclature><tp:treatment-sec sec-type="material" id="SECID0E4LAE"><title>Material examined.</title><p>
              <bold>Holotype</bold>: male (<named-content xmlns:xlink="http://www.w3.org/1999/xlink" content-type="dwc:institutional_code" xlink:type="simple">MZB</named-content> Cru 4529), among roots along banks of a unnamed creek draining into Warsamson River, north of Sorong City, <named-content xmlns:xlink="http://www.w3.org/1999/xlink" content-type="dwc:verbatimCoordinates" xlink:type="simple"><named-content content-type="geo-json" specific-use="{&#34;type&#34;:&#34;Point&#34;,&#34;coordinates&#34;:[131.384261,-0.821283]}" id="NCID0EIMAE" xlink:type="simple">0°49'16.62"S 131°23'3.34"E</named-content></named-content>, West Papua, Indonesia. coll. Chris Lukhaup, Irianto Wahid and unnamed local guide January 20 2016. <bold>Allotype</bold>: female (<named-content xmlns:xlink="http://www.w3.org/1999/xlink" content-type="dwc:institutional_code" xlink:type="simple">MZB</named-content> Cru 4530), same data as holotype. <bold>Paratypes</bold>: (<named-content xmlns:xlink="http://www.w3.org/1999/xlink" content-type="dwc:institutional_code" xlink:type="simple">MZB</named-content> Cru 4531), same data as holotype.</p><fig id="F1" position="float" orientation="portrait"><label>Figure 1.</label><caption><p>
                  <italic><tp:taxon-name><tp:taxon-name-part taxon-name-part-type="genus" reg="Cherax">Cherax</tp:taxon-name-part> <tp:taxon-name-part taxon-name-part-type="species" reg="warsamsonicus">warsamsonicus</tp:taxon-name-part></tp:taxon-name></italic> sp. n. <bold>A</bold> holotype male (<named-content xmlns:xlink="http://www.w3.org/1999/xlink" content-type="dwc:institutional_code" xlink:type="simple">MZB</named-content> Cru 4529) from the Warsamson River, South Sorong Regency <bold>B</bold> idem, side view.</p></caption><graphic xmlns:xlink="http://www.w3.org/1999/xlink" xlink:href="zookeys-660-151-g001.jpg" position="float" orientation="portrait" xlink:type="simple" id="oo_126180.jpg"/></fig></tp:treatment-sec><tp:treatment-sec sec-type="diagnosis" id="SECID0EMNAE"><title>Diagnosis.</title><p>Carapace surface smooth with four small spiniform tubercles posterior to cervical groove on lateral carapace. Eyes large, pigmented. Cornea slightly broader than eyestalk. Rostrum lanceolate in shape with excavated margins. Rostral margins with three prominent teeth. Rostral carinae prominent. Postorbital ridges prominent with one acute tubercle at anterior terminus. Uncalcified patch on lateral margin of chelae of adult male white, translucent. Propodal cutting edge with row of small granules and one large tubercle. Chelipeds blue and white with white joints. Fingers blue in distal third black with hooked tips. Other walking legs blue-gray. Pleon black with pinkish-red pattern. Lateral pleura lighter becoming greyish green.</p></tp:treatment-sec><tp:treatment-sec sec-type="description" id="SECID0ERNAE"><title>Description of male holotype</title><p>
              <bold>(Figs <xref ref-type="fig" rid="F2">2</xref>–<xref ref-type="fig" rid="F5">5</xref>).</bold> <italic>Body</italic> and eyes pigmented. Eyes not reduced. Body subovate, slightly compressed laterally. Pleon narrower then cepha<!--PageBreak-->lothorax (width 16.7 mm and 17.5 mm respectively). Rostrum (Fig. <xref ref-type="fig" rid="F3">3A</xref>) broad in shape, reaching nearly to end of ultimate antennular peduncle and one third longer than wide (width 5 mm at base, length 13.6 mm). Upper surface smooth, slightly <!--PageBreak-->scattered. Margins slightly elevated continuing in rostral carinae on carapace, almost straight in basal part, distally rather moderately tapering towards apex. Lateral rostral margin bearing three prominent teeth in distal half, pointing upwards at angle of approximately 45°. Few short hairs present on distal half of outer margins. Acumen with anteriorly orientated spine.</p><fig id="F2" position="float" orientation="portrait"><label>Figure 2.</label><caption><p>
                  <italic><tp:taxon-name><tp:taxon-name-part taxon-name-part-type="genus" reg="Cherax">Cherax</tp:taxon-name-part> <tp:taxon-name-part taxon-name-part-type="species" reg="warsamsonicus">warsamsonicus</tp:taxon-name-part></tp:taxon-name></italic> sp. n. holotype male (<named-content xmlns:xlink="http://www.w3.org/1999/xlink" content-type="dwc:institutional_code" xlink:type="simple">MZB</named-content> Cru 4529). Scale bar: 10 mm.</p></caption><graphic xmlns:xlink="http://www.w3.org/1999/xlink" xlink:href="zookeys-660-151-g002.jpg" position="float" orientation="portrait" xlink:type="simple" id="oo_126181.jpg"/></fig><p>
              <italic>Rostral carinae</italic> extending as slight elevation posteriorly on carapace terminating at ending of postorbital ridges. Postorbital ridges well developed, terminating in spiniform tubercle anteriorly, fading at two-thirds of occipital carapace length, posteriorly. Dorsal surface of carapace smooth, slightly pitted, cervical and branchiocardiac grooves distinct, non-setose, one prominent corneous spine and three tubercles present at middle part behind cervical groove on lateral sides of carapace.</p><p>
              <italic>Areola</italic> length 13.7 mm, narrowest width 7.4 mm. Length of areola 31.8% of total length of carapace (43 mm).</p><p>Ventrolateral parts smooth with scattered pits; anterior margin strongly produced, rounded upper margin directed inward.</p><p>
              <italic><tp:taxon-name><tp:taxon-name-part taxon-name-part-type="genus" reg="Scaphocerite">Scaphocerite</tp:taxon-name-part></tp:taxon-name></italic> (Fig. <xref ref-type="fig" rid="F3">3B</xref>) broadest at midlength, convex in distal part becoming narrower in basal part; thickened lateral margin terminating in large corneous spine, almost reaching distal margin of ultimate segment of antennular peduncle. Right scaphocerite 11 mm long and 4 mm wide. Proximal margins setose. Antennulae and antennae typical for genus. Antennae similarly long as body. Antennular peduncle reaching slightly behind acumen, antennal peduncle reaching slightly behind apex of scaphocerite. Antennal protopodite with spine anteriorly; basicerite with one lateral and one ventral spine.</p><fig id="F3" position="float" orientation="portrait"><label>Figure 3.</label><caption><p>
                  <italic><tp:taxon-name><tp:taxon-name-part taxon-name-part-type="genus" reg="Cherax">Cherax</tp:taxon-name-part> <tp:taxon-name-part taxon-name-part-type="species" reg="warsamsonicus">warsamsonicus</tp:taxon-name-part></tp:taxon-name></italic> sp. n. holotype male (<named-content xmlns:xlink="http://www.w3.org/1999/xlink" content-type="dwc:institutional_code" xlink:type="simple">MZB</named-content> Cru 4529). <bold>A</bold> dorsal view of carapace <bold>B</bold> scaphocerite <bold>C</bold> dorsal view of right chelae <bold>D</bold> ventral view of left chelae. Scale bars: <bold>A, C, D</bold> 10 mm, <bold>B</bold> 5mm.</p></caption><graphic xmlns:xlink="http://www.w3.org/1999/xlink" xlink:href="zookeys-660-151-g003.jpg" position="float" orientation="portrait" xlink:type="simple" id="oo_126182.jpg"/></fig><p>
              <italic>Mouthparts</italic> typical for the genus. Epistome with subcordiform cephalic lobe anteriorly bearing lanceolate cephalomedian projection constricted at base. Lateral margins of lobe not thickened; each lateral margin with two groups of 8-9 tubercles separated by a smooth place. Central part smooth, not pitted, excavate. Eyes rather large; cornea globular, darkly pigmented, nearly as long as eyestalk; eyestalk slightly narrower than cornea.</p><!--PageBreak--><!--PageBreak--><!--PageBreak--><p>
              <italic>First pereopod</italic> equal in form, chela slightly gaping, equal in size, right cheliped (39 mm long, 8.2 mm high, 16.5 mm wide). Left chelae (Fig. <xref ref-type="fig" rid="F3">3C–D</xref>) 38.3 mm long and 8.2 mm high, 16.5 mm wide, strongly compressed. Fingers shorter than palm (dactylus 15.3 mm long). Dactylus broad at base (7 mm), tapering slightly towards tip.</p><p>Tip with sharp, corneous, hooked tooth pointing outwards at an angle of 45°. Cutting edge of dactyl with continuous row of rather small granular teeth and one prominent larger tooth at middle of cutting edge. Ventral and dorsal surface of movable finger with scattered punctuation. Posterior half of cutting edge with slightly rounded gap. Fixed finger triangular, merging gradually into palm, ending in sharp, corneous, hooked tooth, standing almost perpendicular to axis of finger. Tips of fingers slightly crossing when fingers clasp. Upper surface of palm practically smooth, slightly pitted, more densely pitted at margins. Fixed finger with approximately same width as dactyl at base (7.3 mm). Few scattered short setae present in posterior ventral part of fixed finger. Cutting edge of fixed finger with row of rather small granular teeth at posterior half and one at middle of anterior part.</p><p>Dorsal surface of carpus (11.77 mm) smooth and pitted, with slight excavation in middle part and with well-developed acute and hooked spiniform tubercle in middle of dorsolateral inner margin. Ventral carpal surface margins slightly elevated, non-setose and with fovea; inner margin with one acute spiniform tubercle oriented in angle of approx. 45°; outer margin smooth with one spiniform tubercle oriented almost anteriorly.</p><fig id="F4" position="float" orientation="portrait"><label>Figure 4.</label><caption><p>
                  <italic><tp:taxon-name><tp:taxon-name-part taxon-name-part-type="genus" reg="Cherax">Cherax</tp:taxon-name-part> <tp:taxon-name-part taxon-name-part-type="species" reg="warsamsonicus">warsamsonicus</tp:taxon-name-part></tp:taxon-name></italic> sp. n. holotype male (<named-content xmlns:xlink="http://www.w3.org/1999/xlink" content-type="dwc:institutional_code" xlink:type="simple">MZB</named-content> Cru 4529), dorsal view of cephalothorax. Scale bar: 10 mm.</p></caption><graphic xmlns:xlink="http://www.w3.org/1999/xlink" xlink:href="zookeys-660-151-g004.jpg" position="float" orientation="portrait" xlink:type="simple" id="oo_126183.jpg"/></fig><p>
              <italic>Merus</italic> (19.2 mm) laterally depressed in basal part; surface slightly pitted; one prominent spine at anterior part at dorsal surface. Row of 12-13 small granules on inner ventrolateral margin, four prominent spines, one at midlength other in middle of anterior part, third on distal ventrolateral outer margin, fourth on distal ventrolateral inner margin.</p><p>Ischium (10.8 mm) smooth with small spine and three granules at midlength of ventrolateral inner margin.</p><p>
              <italic>Second pereopod</italic> reaching anteriorly to approximately middle of scaphocerite. Finger as long as palm (5.6 mm), of same height. Short setae present on dactyl and fixed finger, getting denser anteriorly. Cutting edge of fixed finger and carpus with row of short setae. Carpus, smooth, not pitted, slightly longer than palm. Merus (12.7 mm) 1.7 times longer than carpus (7.2 mm). Ischium (6.2 mm) half as long as merus.</p><p>
              <italic>Third pereopod</italic> overreaching second by almost length of finger of second pereopods. Fingers shorter than palm.Fourth pereopod reaching distal margin of scaphocerite. Dactylus with corneous tip. Short scattered setae present. Propodus more than twice as long as dactylus, nearly 1.5 times as long as carpus; somewhat flattened, carrying many stiff setae on lower margin. Merus just slightly longer than propodus.</p><fig id="F5" position="float" orientation="portrait"><label>Figure 5.</label><caption><p>
                  <italic><tp:taxon-name><tp:taxon-name-part taxon-name-part-type="genus" reg="Cherax">Cherax</tp:taxon-name-part> <tp:taxon-name-part taxon-name-part-type="species" reg="warsamsonicus">warsamsonicus</tp:taxon-name-part></tp:taxon-name></italic> sp. n. holotype male (<named-content xmlns:xlink="http://www.w3.org/1999/xlink" content-type="dwc:institutional_code" xlink:type="simple">MZB</named-content> Cru 4529). <bold>A</bold> right first chela, dorsal aspect <bold>B</bold> right first chela, ventral aspect. Scale bars: 10 mm.</p></caption><graphic xmlns:xlink="http://www.w3.org/1999/xlink" xlink:href="zookeys-660-151-g005.jpg" position="float" orientation="portrait" xlink:type="simple" id="oo_126184.jpg"/></fig><p>
              <italic>Fifth pereopod</italic> similar to fourth, slightly shorter.</p><p>Dorsal surface of pleon smooth, with scattered pits; abdominal segments with short setae present on caudal margins.</p><p>
              <italic>Telson</italic> with posterolateral spines, dense short setae present in posterior third. Posterior margins setose. Uropodal protopod with distal spine on mesial lobe. Exopod of uropod with transverse row of posteriorly directed diminutive spines ending in one <!--PageBreak-->more prominent spine, posteriorly directed on outer margin of mesial lobe. Terminal half of exopod with small tubercles and short hairs, slightly corrugated. Endopod of uropod smooth. Short scattered hairs present on posterior third of dorsal exopod. Postrolateral spine on outer margin present. Second spine on medial dorsal surface present, directed posteriorly.</p></tp:treatment-sec><tp:treatment-sec sec-type="description" id="SECID0E2TAE"><title>Description of allotype female</title><p>(Fig. <xref ref-type="fig" rid="F6">6</xref>). Chela of first pereopods equal, 2.5 times as long as broad (24.5 mm and 9 mm respectively). Mesial margin of palm slightly elevated, forming slender serrated ridge with row of 9 small granular teeth. Cutting edge of dactylus with 8-9 rather small granular teeth. Cutting edge of fixed finger with 8-9 small granules. Small scattered short setae visible along ventral cutting edge of chelae, more dense and long in ventral posterior area. Tips of fingers slightly crossing when fingers clasp, not gaping. Cervical groove distinct, non-setose. Pleon just slightly narrower than cephalothorax (widths 12 mm and 12.5 mm respectively). Same colour pattern as in males, less intense.</p><fig id="F6" position="float" orientation="portrait"><label>Figure 6.</label><caption><p>
                  <italic><tp:taxon-name><tp:taxon-name-part taxon-name-part-type="genus" reg="Cherax">Cherax</tp:taxon-name-part> <tp:taxon-name-part taxon-name-part-type="species" reg="warsamsonicus">warsamsonicus</tp:taxon-name-part></tp:taxon-name></italic> sp. n., allotype female (<named-content xmlns:xlink="http://www.w3.org/1999/xlink" content-type="dwc:institutional_code" xlink:type="simple">MZB</named-content> Cru 4530).</p></caption><graphic xmlns:xlink="http://www.w3.org/1999/xlink" xlink:href="zookeys-660-151-g006.jpg" position="float" orientation="portrait" xlink:type="simple" id="oo_126185.jpg"/></fig><p>
              <italic>Size.</italic> The biggest male examined has a carapace length of 48.7 mm, and a total length of 109 mm (n = 4) ,the holotype male has a total length of 92,8 mm the other males have a total length of 73mm and 96 mm; the female has a carapace length of 31.8 mm and a total length of 73 mm (n = 1).</p><p>
              <italic>Colour.</italic> The living animals (Fig. <xref ref-type="fig" rid="F1">1A, B</xref>) are coloured as follows. Male: Chelae dark blue with white margins and white patch. Anterior part usually dark blue. Corneous tooth on tip of fingers orange. Cephalothorax greenish black, with small slightly darker spots laterally, fading ventrally to grey-green. Pink to pinkish red patch on dorsolateral side of the carapace between rostral carinae and cervical grove. Segments of pleon with pinkish red band anteriorly becoming black in posterior part. Lateral pleura slightly lighter becoming greyish green. Walking legs blue to dark bluish grey. Distal margin of tail-fan creamy orange to orange. Females: usually greyish green to bluish grey with bluish chelae and a white margin.</p><!--PageBreak--></tp:treatment-sec><tp:treatment-sec sec-type="Molecular phylogenetic results" id="SECID0EKVAE"><title>Molecular phylogenetic results.</title><p>
              <italic><tp:taxon-name><tp:taxon-name-part taxon-name-part-type="genus" reg="Cherax">Cherax</tp:taxon-name-part> <tp:taxon-name-part taxon-name-part-type="species" reg="warsamsonicus">warsamsonicus</tp:taxon-name-part></tp:taxon-name></italic> sp. n. clusters with two sequences retrieved from GenBank as <italic><tp:taxon-name><tp:taxon-name-part taxon-name-part-type="genus" reg="Cherax">C.</tp:taxon-name-part> <tp:taxon-name-part taxon-name-part-type="species" reg="pulcher">pulcher</tp:taxon-name-part></tp:taxon-name></italic> and the entire cluster forms a well-supported clade with <italic><tp:taxon-name><tp:taxon-name-part taxon-name-part-type="genus" reg="Cherax">Cherax</tp:taxon-name-part> <tp:taxon-name-part taxon-name-part-type="species" reg="misolicus">misolicus</tp:taxon-name-part></tp:taxon-name></italic> (16S only, Fig. <xref ref-type="fig" rid="F7">7C</xref>). The <italic>C. ‘<tp:taxon-name><tp:taxon-name-part taxon-name-part-type="species" reg="pulcher">pulcher</tp:taxon-name-part></tp:taxon-name></italic>’ sequences from GenBank almost certainly belong to <italic><tp:taxon-name><tp:taxon-name-part taxon-name-part-type="genus" reg="Cherax">C.</tp:taxon-name-part> <tp:taxon-name-part taxon-name-part-type="species" reg="warsamsonicus">warsamsonicus</tp:taxon-name-part></tp:taxon-name></italic> sp. n., as the included verified sequence of <italic><tp:taxon-name><tp:taxon-name-part taxon-name-part-type="genus" reg="Cherax">C.</tp:taxon-name-part> <tp:taxon-name-part taxon-name-part-type="species" reg="pulcher">pulcher</tp:taxon-name-part></tp:taxon-name></italic> from a topotypical specimen is shown to be quite distinct and one of the two GenBank derived sequences is identical to the <italic><tp:taxon-name><tp:taxon-name-part taxon-name-part-type="genus" reg="Cherax">C.</tp:taxon-name-part> <tp:taxon-name-part taxon-name-part-type="species" reg="warsamsonicus">warsamsonicus</tp:taxon-name-part></tp:taxon-name></italic> sequence generated in this study. <italic><tp:taxon-name><tp:taxon-name-part taxon-name-part-type="genus" reg="Cherax">C.</tp:taxon-name-part> <tp:taxon-name-part taxon-name-part-type="species" reg="warsamsonicus">warsamsonicus</tp:taxon-name-part></tp:taxon-name></italic> sp. n. is well isolated from <italic><tp:taxon-name><tp:taxon-name-part taxon-name-part-type="genus" reg="Cherax">C.</tp:taxon-name-part> <tp:taxon-name-part taxon-name-part-type="species" reg="misolicus">misolicus</tp:taxon-name-part></tp:taxon-name></italic> with a sequence divergence (p-distance, 16S) of 1.9-2.1 %, respectively, supporting the morphology-based description of <italic><tp:taxon-name><tp:taxon-name-part taxon-name-part-type="genus" reg="Cherax">C.</tp:taxon-name-part> <tp:taxon-name-part taxon-name-part-type="species" reg="warsamsonicus">warsamsonicus</tp:taxon-name-part></tp:taxon-name></italic> as a new species.</p><fig id="F7" position="float" orientation="portrait"><label>Figure 7.</label><caption><p>Phylogenetic position of <italic><tp:taxon-name><tp:taxon-name-part taxon-name-part-type="genus" reg="Cherax">Cherax</tp:taxon-name-part> <tp:taxon-name-part taxon-name-part-type="species" reg="warsamsonicus">warsamsonicus</tp:taxon-name-part></tp:taxon-name></italic> sp. n. within closely related New Guinean <italic><tp:taxon-name><tp:taxon-name-part taxon-name-part-type="genus" reg="Cherax">Cherax</tp:taxon-name-part></tp:taxon-name></italic> species, reconstructed by <abbrev xmlns:xlink="http://www.w3.org/1999/xlink" xlink:title="Bayesian inference" id="ABBRID0E3ZAE" xlink:type="simple">BI</abbrev> analyses of two mitochondrial gene fragments. Number on branches show, from top, Bayesian posterior probabilities and <abbrev xmlns:xlink="http://www.w3.org/1999/xlink" xlink:title="Maximum Likelihood" id="ABBRID0EA1AE" xlink:type="simple">ML</abbrev>/<abbrev xmlns:xlink="http://www.w3.org/1999/xlink" xlink:title="maximum parsimony" id="ABBRID0EE1AE" xlink:type="simple">MP</abbrev> bootstrap values. The scale bar indicates the substitution rate. See Table <xref ref-type="table" rid="T1">1</xref> for information on the sequenced specimens. <bold>A</bold> Topology based on concatenated <abbrev xmlns:xlink="http://www.w3.org/1999/xlink" xlink:title="Cytochrome Oxidase subunit I" id="ABBRID0EO1AE" xlink:type="simple">COI</abbrev> and 16S dataset <bold>B</bold> Topology based on <abbrev xmlns:xlink="http://www.w3.org/1999/xlink" xlink:title="Cytochrome Oxidase subunit I" id="ABBRID0EU1AE" xlink:type="simple">COI</abbrev> dataset <bold>C</bold> Topology based on 16S dataset.</p></caption><graphic xmlns:xlink="http://www.w3.org/1999/xlink" xlink:href="zookeys-660-151-g007.jpg" position="float" orientation="portrait" xlink:type="simple" id="oo_126186.jpg"/></fig></tp:treatment-sec><tp:treatment-sec sec-type="Deposition of types" id="SECID0E61AE"><title>Deposition of types.</title><p>The holotype (<named-content xmlns:xlink="http://www.w3.org/1999/xlink" content-type="dwc:institutional_code" xlink:type="simple">MZB</named-content> Cru 4529), allotype (<named-content xmlns:xlink="http://www.w3.org/1999/xlink" content-type="dwc:institutional_code" xlink:type="simple">MZB</named-content> Cru 4530) and paratypes (<named-content xmlns:xlink="http://www.w3.org/1999/xlink" content-type="dwc:institutional_code" xlink:type="simple">MZB</named-content> Cru 4531) are deposited at the <named-content xmlns:xlink="http://www.w3.org/1999/xlink" xlink:type="simple" content-type="institution" xlink:href="http://grbio.org/institution/museum-zoologicum-bogoriense" id="NCID0E34AE">Museum Zoologicum Bogoriense</named-content> (= Bidang Zoologi) Reseach Centre for Biology (=Pusat Penelitian Biologi), Indonesian Institute of Sciences (= <abbrev xmlns:xlink="http://www.w3.org/1999/xlink" content-type="institution" xlink:title="Indonesian Institute of Sciences" id="ABBRID0EG2AE" xlink:type="simple">LIPI</abbrev>), Jalan Raya Jakarta-Bogor Km 46 Cibinong 16911, Indonesia.</p></tp:treatment-sec><tp:treatment-sec sec-type="Systematic position" id="SECID0EL2AE"><title>Systematic position.</title><p>
              <xref ref-type="bibr" rid="B7">Holthuis (1949)</xref> in his publication on the New Guinea <italic><tp:taxon-name><tp:taxon-name-part taxon-name-part-type="genus" reg="Cherax">Cherax</tp:taxon-name-part></tp:taxon-name></italic> considered species should be placed into two groups. One with the rostral and median carinae absent or weakly developed and referred to as the <italic><tp:taxon-name><tp:taxon-name-part taxon-name-part-type="genus" reg="Cherax">Cherax</tp:taxon-name-part></tp:taxon-name></italic> group following the characteristics of the type species, <italic><tp:taxon-name><tp:taxon-name-part taxon-name-part-type="genus" reg="Cherax">C.</tp:taxon-name-part> <tp:taxon-name-part taxon-name-part-type="species" reg="preissii">preissii</tp:taxon-name-part></tp:taxon-name></italic> (Erichson) from southwest Australia. The other group contains species that have the rostral and sometimes the median carina well developed and referred to as the <italic><tp:taxon-name><tp:taxon-name-part taxon-name-part-type="genus" reg="Astaconephrops">Astaconephrops</tp:taxon-name-part></tp:taxon-name></italic> group with <xref ref-type="bibr" rid="B25">Nobili’s (1899)</xref> <italic><tp:taxon-name><tp:taxon-name-part taxon-name-part-type="genus" reg="Astaconephrops">Astaconephrops</tp:taxon-name-part> <tp:taxon-name-part taxon-name-part-type="species" reg="albertisii">albertisii</tp:taxon-name-part></tp:taxon-name></italic> as the type. Newly described species have been placed into one or the other of the two subgenera (<xref ref-type="bibr" rid="B15">Lukhaup and Pekny 2006</xref>; Lukhaup and Pekny 2008; <xref ref-type="bibr" rid="B19">Lukhaup and Herbert 2008</xref>; <xref ref-type="bibr" rid="B20">Lukhaup 2015</xref>, <xref ref-type="bibr" rid="B21">Lukhaup et al. 2015</xref>; Patoka, Blaha and Kouba 2015). <xref ref-type="bibr" rid="B22">Munasinghe et al. (2004a</xref>, <xref ref-type="bibr" rid="B23">b</xref>), <xref ref-type="bibr" rid="B1">Austin (1996)</xref>; and Austin et al. (1996) however, identified three geographically-based lineages within <italic><tp:taxon-name><tp:taxon-name-part taxon-name-part-type="genus" reg="Cherax">Cherax</tp:taxon-name-part></tp:taxon-name></italic> based on mo<!--PageBreak-->lecular genetics and phylogenetic studies. These consist of a southwestern group, an eastern group and a northern group. Support for the latter group however was based on only very limited sampling (e.g. single samples of <italic><tp:taxon-name><tp:taxon-name-part taxon-name-part-type="genus" reg="Cherax">C.</tp:taxon-name-part> <tp:taxon-name-part taxon-name-part-type="species" reg="quadricarinatus">quadricarinatus</tp:taxon-name-part></tp:taxon-name></italic>, <italic><tp:taxon-name><tp:taxon-name-part taxon-name-part-type="genus" reg="Cherax">C.</tp:taxon-name-part> <tp:taxon-name-part taxon-name-part-type="species" reg="rhynchotus">rhynchotus</tp:taxon-name-part></tp:taxon-name></italic> and <italic><tp:taxon-name><tp:taxon-name-part taxon-name-part-type="genus" reg="Cherax">C.</tp:taxon-name-part> <tp:taxon-name-part taxon-name-part-type="species" reg="peknyi">peknyi</tp:taxon-name-part></tp:taxon-name></italic> in Munasinghe et al. study). <xref ref-type="bibr" rid="B23">Munasinghe et al. (2004b)</xref> indicate that the division of <italic><tp:taxon-name><tp:taxon-name-part taxon-name-part-type="genus" reg="Cherax">Cherax</tp:taxon-name-part></tp:taxon-name></italic> into two subgenera, as conceived by Holthuis and subsequent authors dealing with New Guinea crayfish has to be reconsidered. Based on Munasinghe et al. (2004), <xref ref-type="bibr" rid="B1">Austin (1996)</xref>, and Austin et al. (1996a). <italic><tp:taxon-name><tp:taxon-name-part taxon-name-part-type="genus" reg="Cherax">Cherax</tp:taxon-name-part> <tp:taxon-name-part taxon-name-part-type="species" reg="warsamsonicus">warsamsonicus</tp:taxon-name-part></tp:taxon-name></italic> sp. n. belongs to the northern species group lineage consisting of 22 species:</p><p>
              <italic><tp:taxon-name><tp:taxon-name-part taxon-name-part-type="genus" reg="Cherax">C.</tp:taxon-name-part> <tp:taxon-name-part taxon-name-part-type="species" reg="albertisii">albertisii</tp:taxon-name-part></tp:taxon-name></italic> (Nobili, 1899)</p><p>
              <italic><tp:taxon-name><tp:taxon-name-part taxon-name-part-type="genus" reg="Cherax">C.</tp:taxon-name-part> <tp:taxon-name-part taxon-name-part-type="species" reg="boesemani">boesemani</tp:taxon-name-part></tp:taxon-name></italic> Lukhaup &amp; Pekny, 2008</p><p>
              <italic><tp:taxon-name><tp:taxon-name-part taxon-name-part-type="genus" reg="Cherax">C.</tp:taxon-name-part> <tp:taxon-name-part taxon-name-part-type="species" reg="boschmai">boschmai</tp:taxon-name-part></tp:taxon-name></italic> Holthuis, 1949</p><p>
              <italic><tp:taxon-name><tp:taxon-name-part taxon-name-part-type="genus" reg="Cherax">C.</tp:taxon-name-part> <tp:taxon-name-part taxon-name-part-type="species" reg="buitendijkae">buitendijkae</tp:taxon-name-part></tp:taxon-name></italic> Holthuis, 1949</p><p>
              <italic><tp:taxon-name><tp:taxon-name-part taxon-name-part-type="genus" reg="Cherax">C.</tp:taxon-name-part> <tp:taxon-name-part taxon-name-part-type="species" reg="communis">communis</tp:taxon-name-part></tp:taxon-name></italic> Holthuis, 1949</p><p>
              <italic><tp:taxon-name><tp:taxon-name-part taxon-name-part-type="genus" reg="Cherax">C.</tp:taxon-name-part> <tp:taxon-name-part taxon-name-part-type="species" reg="divergens">divergens</tp:taxon-name-part></tp:taxon-name></italic> Holthuis, 1950</p><p>
              <italic><tp:taxon-name><tp:taxon-name-part taxon-name-part-type="genus" reg="Cherax">C.</tp:taxon-name-part> <tp:taxon-name-part taxon-name-part-type="species" reg="gherardii">gherardii</tp:taxon-name-part></tp:taxon-name></italic> Patoka, Bláha &amp; Kouba, 2015</p><p>
              <italic><tp:taxon-name><tp:taxon-name-part taxon-name-part-type="genus" reg="Cherax">C.</tp:taxon-name-part> <tp:taxon-name-part taxon-name-part-type="species" reg="holthuisi">holthuisi</tp:taxon-name-part></tp:taxon-name></italic> Lukhaup &amp; Pekny, 2006</p><p>
              <italic><tp:taxon-name><tp:taxon-name-part taxon-name-part-type="genus" reg="Cherax">C.</tp:taxon-name-part> <tp:taxon-name-part taxon-name-part-type="species" reg="lorentzi">lorentzi</tp:taxon-name-part> <tp:taxon-name-part taxon-name-part-type="subspecies" reg="aruanus">aruanus</tp:taxon-name-part></tp:taxon-name></italic> (Roux, 1911)</p><p>
              <italic><tp:taxon-name><tp:taxon-name-part taxon-name-part-type="genus" reg="Cherax">C.</tp:taxon-name-part> <tp:taxon-name-part taxon-name-part-type="species" reg="lorentzi">lorentzi</tp:taxon-name-part> <tp:taxon-name-part taxon-name-part-type="subspecies" reg="lorentzi">lorentzi</tp:taxon-name-part></tp:taxon-name></italic> (Roux, 1911)</p><p>
              <italic><tp:taxon-name><tp:taxon-name-part taxon-name-part-type="genus" reg="Cherax">C.</tp:taxon-name-part> <tp:taxon-name-part taxon-name-part-type="species" reg="longipes">longipes</tp:taxon-name-part></tp:taxon-name></italic> Holthuis, 1949</p><p>
              <italic><tp:taxon-name><tp:taxon-name-part taxon-name-part-type="genus" reg="Cherax">C.</tp:taxon-name-part> <tp:taxon-name-part taxon-name-part-type="species" reg="misolicus">misolicus</tp:taxon-name-part></tp:taxon-name></italic> Holthuis, 1949</p><p>
              <italic><tp:taxon-name><tp:taxon-name-part taxon-name-part-type="genus" reg="Cherax">C.</tp:taxon-name-part> <tp:taxon-name-part taxon-name-part-type="species" reg="murido">murido</tp:taxon-name-part></tp:taxon-name></italic> Holthuis, 1949</p><p>
              <italic><tp:taxon-name><tp:taxon-name-part taxon-name-part-type="genus" reg="Cherax">C.</tp:taxon-name-part> <tp:taxon-name-part taxon-name-part-type="species" reg="monticola">monticola</tp:taxon-name-part></tp:taxon-name></italic> Holthuis, 1950</p><p>
              <italic><tp:taxon-name><tp:taxon-name-part taxon-name-part-type="genus" reg="Cherax">C.</tp:taxon-name-part> <tp:taxon-name-part taxon-name-part-type="species" reg="minor">minor</tp:taxon-name-part></tp:taxon-name></italic> Holthuis, 1996</p><p>
              <italic><tp:taxon-name><tp:taxon-name-part taxon-name-part-type="genus" reg="Cherax">C.</tp:taxon-name-part> <tp:taxon-name-part taxon-name-part-type="species" reg="peknyi">peknyi</tp:taxon-name-part></tp:taxon-name></italic> Lukhaup &amp; Herbert, 2008</p><p>
              <italic><tp:taxon-name><tp:taxon-name-part taxon-name-part-type="genus" reg="Cherax">C.</tp:taxon-name-part> <tp:taxon-name-part taxon-name-part-type="species" reg="pallidus">pallidus</tp:taxon-name-part></tp:taxon-name></italic> Holthuis, 1949</p><p>
              <italic><tp:taxon-name><tp:taxon-name-part taxon-name-part-type="genus" reg="Cherax">C.</tp:taxon-name-part> <tp:taxon-name-part taxon-name-part-type="species" reg="papuanus">papuanus</tp:taxon-name-part></tp:taxon-name></italic> Holthuis, 1949</p><p>
              <italic><tp:taxon-name><tp:taxon-name-part taxon-name-part-type="genus" reg="Cherax">C.</tp:taxon-name-part> <tp:taxon-name-part taxon-name-part-type="species" reg="paniaicus">paniaicus</tp:taxon-name-part></tp:taxon-name></italic> Holthuis, 1949</p><p>
              <italic><tp:taxon-name><tp:taxon-name-part taxon-name-part-type="genus" reg="Cherax">C.</tp:taxon-name-part> <tp:taxon-name-part taxon-name-part-type="species" reg="pulcher">pulcher</tp:taxon-name-part></tp:taxon-name></italic> Lukhaup, 2015</p><p>
              <italic><tp:taxon-name><tp:taxon-name-part taxon-name-part-type="genus" reg="Cherax">C.</tp:taxon-name-part> <tp:taxon-name-part taxon-name-part-type="species" reg="solus">solus</tp:taxon-name-part></tp:taxon-name></italic> Holthuis, 1949</p><p>
              <italic><tp:taxon-name><tp:taxon-name-part taxon-name-part-type="genus" reg="Cherax">C.</tp:taxon-name-part> <tp:taxon-name-part taxon-name-part-type="species" reg="snowden">snowden</tp:taxon-name-part></tp:taxon-name></italic> Lukhaup, Panteleit &amp; Schrimpf, 2015</p><p>In comparison to all species of the northern group the new species, <italic><tp:taxon-name><tp:taxon-name-part taxon-name-part-type="genus" reg="Cherax">C.</tp:taxon-name-part> <tp:taxon-name-part taxon-name-part-type="species" reg="warsamsonicus">warsamsonicus</tp:taxon-name-part></tp:taxon-name></italic>, is most similar to <italic><tp:taxon-name><tp:taxon-name-part taxon-name-part-type="genus" reg="Cherax">C.</tp:taxon-name-part> <tp:taxon-name-part taxon-name-part-type="species" reg="misolicus">misolicus</tp:taxon-name-part></tp:taxon-name></italic>, a species that is endemic to Misool Island, one of four major islands in the Raja Ampat Islands in West Papua, Indonesia.</p><p>
              <italic><tp:taxon-name><tp:taxon-name-part taxon-name-part-type="genus" reg="Cherax">Cherax</tp:taxon-name-part> <tp:taxon-name-part taxon-name-part-type="species" reg="warsamsonicus">warsamsonicus</tp:taxon-name-part></tp:taxon-name></italic> sp. n. differs from <italic><tp:taxon-name><tp:taxon-name-part taxon-name-part-type="genus" reg="Cherax">C.</tp:taxon-name-part> <tp:taxon-name-part taxon-name-part-type="species" reg="misolicus">misolicus</tp:taxon-name-part></tp:taxon-name></italic> in the following characters: shape of the chelae, (Fig. <xref ref-type="fig" rid="F8">8C, D</xref>), shape of the rostrum , the presence of setae on the rostrum and in colouration. <italic><tp:taxon-name><tp:taxon-name-part taxon-name-part-type="genus" reg="Cherax">Cherax</tp:taxon-name-part> <tp:taxon-name-part taxon-name-part-type="species" reg="misolicus">misolicus</tp:taxon-name-part></tp:taxon-name></italic> has two rostral teeth on each margin of the rostrum while <italic><tp:taxon-name><tp:taxon-name-part taxon-name-part-type="genus" reg="Cherax">Cherax</tp:taxon-name-part> <tp:taxon-name-part taxon-name-part-type="species" reg="warsamsonicus">warsamsonicus</tp:taxon-name-part></tp:taxon-name></italic> sp. n. bears 3-4 prominent teeth on each margin. The rostrum of <italic><tp:taxon-name><tp:taxon-name-part taxon-name-part-type="genus" reg="Cherax">Cherax</tp:taxon-name-part> <tp:taxon-name-part taxon-name-part-type="species" reg="misolicus">misolicus</tp:taxon-name-part></tp:taxon-name></italic> is rather straight, triangular shaped, while the rostrum of <italic><tp:taxon-name><tp:taxon-name-part taxon-name-part-type="genus" reg="Cherax">Cherax</tp:taxon-name-part> <tp:taxon-name-part taxon-name-part-type="species" reg="warsamonicus">warsamonicus</tp:taxon-name-part></tp:taxon-name></italic> sp. n. is clearly bent outwards at middle part (Fig. <xref ref-type="fig" rid="F8">8A, B</xref>). <italic><tp:taxon-name><tp:taxon-name-part taxon-name-part-type="genus" reg="Cherax">C.</tp:taxon-name-part> <tp:taxon-name-part taxon-name-part-type="species" reg="warsamsonicus">warsamsonicus</tp:taxon-name-part></tp:taxon-name></italic> sp. n. has one prominent corneous spine and three tubercles present at middle part behind cervical groove on lateral sides of carapace while <!--PageBreak--><!--PageBreak--><italic><tp:taxon-name><tp:taxon-name-part taxon-name-part-type="genus" reg="Cherax">C.</tp:taxon-name-part> <tp:taxon-name-part taxon-name-part-type="species" reg="misolicus">misolicus</tp:taxon-name-part></tp:taxon-name></italic> has 6–7 small tubercles present there. <italic><tp:taxon-name><tp:taxon-name-part taxon-name-part-type="genus" reg="Cherax">Cherax</tp:taxon-name-part> <tp:taxon-name-part taxon-name-part-type="species" reg="warsamsonicus">warsamsonicus</tp:taxon-name-part></tp:taxon-name></italic> sp. n. usually has bluish or dark blue chelae with a white coloured lateral margin and a white patch. Body colour is greenish grey with some pink or red patches on the dorsal carapace right behind the rostral carinae. Pleon is greenish grey with a red to pink pattern dorsally. Legs are usually blue, grey blue or grey. <italic><tp:taxon-name><tp:taxon-name-part taxon-name-part-type="genus" reg="Cherax">Cherax</tp:taxon-name-part> <tp:taxon-name-part taxon-name-part-type="species" reg="misolicus">misolicus</tp:taxon-name-part></tp:taxon-name></italic> has light blue chelae, the body is olive green with orange bluish legs and a dark blue pleon with orange on the lateral pleon.</p><fig id="F8" position="float" orientation="portrait"><label>Figure 8.</label><caption><p>Rostrum dorsal view <bold>A</bold> <italic><tp:taxon-name><tp:taxon-name-part taxon-name-part-type="genus" reg="Cherax">Cherax</tp:taxon-name-part> <tp:taxon-name-part taxon-name-part-type="species" reg="warsamsonicus">warsamsonicus</tp:taxon-name-part></tp:taxon-name></italic> sp. n., holotype male, (<named-content xmlns:xlink="http://www.w3.org/1999/xlink" content-type="dwc:institutional_code" xlink:type="simple">MZB</named-content> Cru 4529) <bold>B</bold> <italic><tp:taxon-name><tp:taxon-name-part taxon-name-part-type="genus" reg="Cherax">Cherax</tp:taxon-name-part> <tp:taxon-name-part taxon-name-part-type="species" reg="misolicus">misolicus</tp:taxon-name-part></tp:taxon-name></italic> (NMB 956a) <bold>C</bold> <italic><tp:taxon-name><tp:taxon-name-part taxon-name-part-type="genus" reg="Cherax">Cherax</tp:taxon-name-part> <tp:taxon-name-part taxon-name-part-type="species" reg="warsamsonicus">warsamsonicus</tp:taxon-name-part></tp:taxon-name></italic> sp. n right first chela, dorsal aspect <bold>D</bold> <italic><tp:taxon-name><tp:taxon-name-part taxon-name-part-type="genus" reg="Cherax">Cherax</tp:taxon-name-part> <tp:taxon-name-part taxon-name-part-type="species" reg="misolicus">misolicus</tp:taxon-name-part></tp:taxon-name></italic> right first chela, dorsal aspect.</p></caption><graphic xmlns:xlink="http://www.w3.org/1999/xlink" xlink:href="zookeys-660-151-g008.jpg" position="float" orientation="portrait" xlink:type="simple" id="oo_148200.jpg"/></fig><p>
              <italic><tp:taxon-name><tp:taxon-name-part taxon-name-part-type="genus" reg="Cherax">Cherax</tp:taxon-name-part> <tp:taxon-name-part taxon-name-part-type="species" reg="warsamsonicus">warsamsonicus</tp:taxon-name-part></tp:taxon-name></italic> sp. n. is endemic in the Warsamson River and Warsamson tributaries in West Papua while <italic><tp:taxon-name><tp:taxon-name-part taxon-name-part-type="genus" reg="Cherax">C.</tp:taxon-name-part> <tp:taxon-name-part taxon-name-part-type="species" reg="misolicus">misolicus</tp:taxon-name-part></tp:taxon-name></italic> is endemic in creeks and rivers of Misool Island.</p></tp:treatment-sec><tp:treatment-sec sec-type="etymology" id="SECID0ERQAG"><title>Etymology.</title><p>
              <italic><tp:taxon-name><tp:taxon-name-part taxon-name-part-type="genus" reg="Cherax">Cherax</tp:taxon-name-part> <tp:taxon-name-part taxon-name-part-type="species" reg="warsamsonicus">warsamsonicus</tp:taxon-name-part></tp:taxon-name></italic> sp. n. is named after the Warsamson River in West Papua where it seems to be endemic (Fig. <xref ref-type="fig" rid="F9">9</xref>).</p><fig id="F9" position="float" orientation="portrait"><label>Figure 9.</label><caption><p>The Bird's Head Peninsula, West Papua, Indonesia with the type locality, Warsamson River, indicated.</p></caption><graphic xmlns:xlink="http://www.w3.org/1999/xlink" xlink:href="zookeys-660-151-g009.jpg" position="float" orientation="portrait" xlink:type="simple" id="oo_126187.jpg"/></fig></tp:treatment-sec><tp:treatment-sec sec-type="ecology" id="SECID0ESRAG"><title>Ecology.</title><p>Known only from the Warsamson River and its tributaries, South Sorong Regency in the central part of the Kepala Burung (Vogelkop) peninsula. The creeks from where these crayfish have been collected are shallow (20–60 cm) with a moderate flow, the water is clear, and have a pH of approximately 6.5. In most of the parts no water plants are present. The substrate of the creek is gravel or sand and soil <!--PageBreak-->mostly covered with silt and detritus, stones and larger rocks (Fig. <xref ref-type="fig" rid="F10">10</xref>). Crayfish hide in short borrows in the riverbank, under lager rocks or in detritus that gathers in slower flowing parts of the creek or river. To improve the knowledge of the distribution of the species more field trips will be necessary.</p><fig id="F10" position="float" orientation="portrait"><label>Figure 10.</label><caption><p>Tributary to the Warsamson River, habitat of the new species.</p></caption><graphic xmlns:xlink="http://www.w3.org/1999/xlink" xlink:href="zookeys-660-151-g010.jpg" position="float" orientation="portrait" xlink:type="simple" id="oo_126188.jpg"/></fig></tp:treatment-sec><tp:treatment-sec sec-type="Common name" id="SECID0EKSAG"><title>Common name.</title><p>The common name of the new species in the pet trade is <italic><tp:taxon-name><tp:taxon-name-part taxon-name-part-type="genus" reg="Cherax">Cherax</tp:taxon-name-part></tp:taxon-name></italic> “irian jaya”, <italic><tp:taxon-name><tp:taxon-name-part taxon-name-part-type="genus" reg="Cherax">Cherax</tp:taxon-name-part></tp:taxon-name></italic> “pink coral”, and sometimes it is sold also as <italic><tp:taxon-name><tp:taxon-name-part taxon-name-part-type="genus" reg="Cherax">Cherax</tp:taxon-name-part> <tp:taxon-name-part taxon-name-part-type="species" reg="pulcher">pulcher</tp:taxon-name-part></tp:taxon-name></italic>. Therefore we propose the name Warsamson River Crayfish as a common name for the new species.</p></tp:treatment-sec><tp:treatment-sec><!--Section generated to contain objects referenced in tp:taxon-treatment.--><table-wrap id="T1" position="float" orientation="portrait"><label>Table 1.</label><caption><p>Material studied with GenBank accession numbers.</p></caption><table id="TID0EAEAC" rules="all"><tbody><tr><th rowspan="2" colspan="1">Species/sample</th><th rowspan="2" colspan="1">Location</th><th rowspan="1" colspan="2">GenBank acc. nos</th><th rowspan="2" colspan="1">Source</th></tr><tr><th rowspan="1" colspan="1">
                <abbrev xmlns:xlink="http://www.w3.org/1999/xlink" xlink:title="Cytochrome Oxidase subunit I" id="ABBRID0EEHAC" xlink:type="simple">COI</abbrev>
              </th><th rowspan="1" colspan="1">16S</th></tr><tr><td rowspan="1" colspan="1">
                <italic><tp:taxon-name><tp:taxon-name-part taxon-name-part-type="genus" reg="Cherax">Cherax</tp:taxon-name-part> <tp:taxon-name-part taxon-name-part-type="species" reg="albertisii">albertisii</tp:taxon-name-part></tp:taxon-name></italic>
              </td><td rowspan="1" colspan="1">Bensbach River, Papua New Guinea (<named-content xmlns:xlink="http://www.w3.org/1999/xlink" xlink:type="simple" content-type="institution" xlink:href="http://grbio.org/institution/queensland-museum" id="NCID0E6HAC">Queensland Museum</named-content>)</td><td rowspan="1" colspan="1">–</td><td rowspan="1" colspan="1">
                <ext-link xmlns:xlink="http://www.w3.org/1999/xlink" xlink:type="simple" ext-link-type="uri" xlink:href="https://www.ncbi.nlm.nih.gov/nuccore/KJ920770">KJ920770</ext-link>
              </td><td rowspan="1" colspan="1">Eprilurahman et al., unpubl.</td></tr><tr><td rowspan="2" colspan="1">
                <italic><tp:taxon-name><tp:taxon-name-part taxon-name-part-type="genus" reg="Cherax">C.</tp:taxon-name-part> <tp:taxon-name-part taxon-name-part-type="species" reg="boesemani">boesemani</tp:taxon-name-part></tp:taxon-name></italic>
              </td><td rowspan="2" colspan="1">Ajamaru Lake, Papua Barat; <named-content xmlns:xlink="http://www.w3.org/1999/xlink" content-type="dwc:verbatimCoordinates" xlink:type="simple"><named-content content-type="geo-json" specific-use="{&#34;type&#34;:&#34;Point&#34;,&#34;coordinates&#34;:[132.246983,-1.288881]}" id="NCID0ELJAC" xlink:type="simple">1°17'19.97"S, 132°14'49.14"E</named-content></named-content>; January 23, 2016</td><td rowspan="1" colspan="1">#</td><td rowspan="1" colspan="1">#</td><td rowspan="2" colspan="1">this study</td></tr><tr><td rowspan="1" colspan="1">#</td><td rowspan="1" colspan="1">#</td></tr><tr><td rowspan="1" colspan="1">
                <italic><tp:taxon-name><tp:taxon-name-part taxon-name-part-type="genus" reg="Cherax">C.</tp:taxon-name-part> <tp:taxon-name-part taxon-name-part-type="species" reg="holthuisi">holthuisi</tp:taxon-name-part></tp:taxon-name></italic>
              </td><td rowspan="1" colspan="1">Papua Barat</td><td rowspan="1" colspan="1">
                <ext-link xmlns:xlink="http://www.w3.org/1999/xlink" xlink:type="simple" ext-link-type="uri" xlink:href="https://www.ncbi.nlm.nih.gov/nuccore/KU821419">KU821419</ext-link>
              </td><td rowspan="1" colspan="1">
                <ext-link xmlns:xlink="http://www.w3.org/1999/xlink" xlink:type="simple" ext-link-type="uri" xlink:href="https://www.ncbi.nlm.nih.gov/nuccore/KU821433">KU821433</ext-link>
              </td><td rowspan="1" colspan="1">Blaha et al. 2016</td></tr><tr><td rowspan="1" colspan="1">
                <italic><tp:taxon-name><tp:taxon-name-part taxon-name-part-type="genus" reg="Cherax">C.</tp:taxon-name-part> <tp:taxon-name-part taxon-name-part-type="species" reg="misolicus">misolicus</tp:taxon-name-part></tp:taxon-name></italic>
              </td><td rowspan="1" colspan="1">Misool Island, South of Papua Barat (Leiden Museum)</td><td rowspan="1" colspan="1">–</td><td rowspan="1" colspan="1">
                <ext-link xmlns:xlink="http://www.w3.org/1999/xlink" xlink:type="simple" ext-link-type="uri" xlink:href="https://www.ncbi.nlm.nih.gov/nuccore/KJ920813">KJ920813</ext-link>
              </td><td rowspan="1" colspan="1">Eprilurahman et al., unpubl.</td></tr><tr><td rowspan="2" colspan="1">
                <italic><tp:taxon-name><tp:taxon-name-part taxon-name-part-type="genus" reg="Cherax">C.</tp:taxon-name-part> <tp:taxon-name-part taxon-name-part-type="species" reg="monticola">monticola</tp:taxon-name-part></tp:taxon-name></italic>
              </td><td rowspan="2" colspan="1">Baliem River, Wamena, Papua</td><td rowspan="1" colspan="1">
                <ext-link xmlns:xlink="http://www.w3.org/1999/xlink" xlink:type="simple" ext-link-type="uri" xlink:href="https://www.ncbi.nlm.nih.gov/nuccore/KF649851">KF649851</ext-link>
              </td><td rowspan="1" colspan="1">
                <ext-link xmlns:xlink="http://www.w3.org/1999/xlink" xlink:type="simple" ext-link-type="uri" xlink:href="https://www.ncbi.nlm.nih.gov/nuccore/KF649851">KF649851</ext-link>
              </td><td rowspan="2" colspan="1">
                <xref ref-type="bibr" rid="B6">Gan et al. 2014</xref>
              </td></tr><tr><td rowspan="1" colspan="1">–</td><td rowspan="1" colspan="1">
                <ext-link xmlns:xlink="http://www.w3.org/1999/xlink" xlink:type="simple" ext-link-type="uri" xlink:href="https://www.ncbi.nlm.nih.gov/nuccore/KJ920818">KJ920818</ext-link>
              </td></tr><tr><td rowspan="1" colspan="1">
                <italic><tp:taxon-name><tp:taxon-name-part taxon-name-part-type="genus" reg="Cherax">C.</tp:taxon-name-part> <tp:taxon-name-part taxon-name-part-type="species" reg="paniaicus">paniaicus</tp:taxon-name-part></tp:taxon-name></italic>
              </td><td rowspan="1" colspan="1">Lake Tage, Papua (Field collection)</td><td rowspan="1" colspan="1">
                <ext-link xmlns:xlink="http://www.w3.org/1999/xlink" xlink:type="simple" ext-link-type="uri" xlink:href="https://www.ncbi.nlm.nih.gov/nuccore/KJ950528">KJ950528</ext-link>
              </td><td rowspan="1" colspan="1">
                <ext-link xmlns:xlink="http://www.w3.org/1999/xlink" xlink:type="simple" ext-link-type="uri" xlink:href="https://www.ncbi.nlm.nih.gov/nuccore/KJ920830">KJ920830</ext-link>
              </td><td rowspan="1" colspan="1">Eprilurahman et al., unpubl.</td></tr><tr><td rowspan="1" colspan="1">
                <italic><tp:taxon-name><tp:taxon-name-part taxon-name-part-type="genus" reg="Cherax">C.</tp:taxon-name-part> <tp:taxon-name-part taxon-name-part-type="species" reg="peknyi">peknyi</tp:taxon-name-part></tp:taxon-name></italic>
              </td><td rowspan="1" colspan="1">Pet Shop</td><td rowspan="1" colspan="1">
                <ext-link xmlns:xlink="http://www.w3.org/1999/xlink" xlink:type="simple" ext-link-type="uri" xlink:href="https://www.ncbi.nlm.nih.gov/nuccore/KU821422">KU821422</ext-link>
              </td><td rowspan="1" colspan="1">
                <ext-link xmlns:xlink="http://www.w3.org/1999/xlink" xlink:type="simple" ext-link-type="uri" xlink:href="https://www.ncbi.nlm.nih.gov/nuccore/KU821435">KU821435</ext-link>
              </td><td rowspan="1" colspan="1">Blaha et al. 2016</td></tr><tr><td rowspan="1" colspan="1">
                <italic><tp:taxon-name><tp:taxon-name-part taxon-name-part-type="genus" reg="Cherax">C.</tp:taxon-name-part> <tp:taxon-name-part taxon-name-part-type="species" reg="pulcher">pulcher</tp:taxon-name-part></tp:taxon-name></italic>
              </td><td rowspan="1" colspan="1">Hoa Creek (Teminabuan), Papua Barat; <named-content xmlns:xlink="http://www.w3.org/1999/xlink" content-type="dwc:verbatimCoordinates" xlink:type="simple"><named-content content-type="geo-json" specific-use="{&#34;type&#34;:&#34;Point&#34;,&#34;coordinates&#34;:[132.065261,-1.475758]}" id="NCID0ELBAE" xlink:type="simple">1°28'32.73"S 132° 3'54.94"E</named-content></named-content>; January 23, 2016</td><td rowspan="1" colspan="1">#</td><td rowspan="1" colspan="1">#</td><td rowspan="1" colspan="1">this study</td></tr><tr><td rowspan="2" colspan="1">
                <italic><tp:taxon-name><tp:taxon-name-part taxon-name-part-type="genus" reg="Cherax">C.</tp:taxon-name-part> <tp:taxon-name-part taxon-name-part-type="species" reg="pulcher">pulcher</tp:taxon-name-part></tp:taxon-name></italic>‘</td><td rowspan="2" colspan="1">Papua Barat (Pet Shop)</td><td rowspan="1" colspan="1">
                <ext-link xmlns:xlink="http://www.w3.org/1999/xlink" xlink:type="simple" ext-link-type="uri" xlink:href="https://www.ncbi.nlm.nih.gov/nuccore/KU821424">KU821424</ext-link>
              </td><td rowspan="1" colspan="1">
                <ext-link xmlns:xlink="http://www.w3.org/1999/xlink" xlink:type="simple" ext-link-type="uri" xlink:href="https://www.ncbi.nlm.nih.gov/nuccore/KU821438">KU821438</ext-link>
              </td><td rowspan="1" colspan="1">Blaha et al. 2016</td></tr><tr><td rowspan="1" colspan="1">
                <ext-link xmlns:xlink="http://www.w3.org/1999/xlink" xlink:type="simple" ext-link-type="uri" xlink:href="https://www.ncbi.nlm.nih.gov/nuccore/KU821426">KU821426</ext-link>
              </td><td rowspan="1" colspan="1">
                <ext-link xmlns:xlink="http://www.w3.org/1999/xlink" xlink:type="simple" ext-link-type="uri" xlink:href="https://www.ncbi.nlm.nih.gov/nuccore/KU821437">KU821437</ext-link>
              </td><td rowspan="1" colspan="1">Blaha et al. 2016</td></tr><tr><td rowspan="1" colspan="1">
                <italic><tp:taxon-name><tp:taxon-name-part taxon-name-part-type="genus" reg="Cherax">C.</tp:taxon-name-part> <tp:taxon-name-part taxon-name-part-type="species" reg="rhynchotus">rhynchotus</tp:taxon-name-part></tp:taxon-name></italic>
              </td><td rowspan="1" colspan="1">Lake Wicheura, Cape York, Queensland (Queensland Museum)</td><td rowspan="1" colspan="1">–</td><td rowspan="1" colspan="1">
                <ext-link xmlns:xlink="http://www.w3.org/1999/xlink" xlink:type="simple" ext-link-type="uri" xlink:href="https://www.ncbi.nlm.nih.gov/nuccore/KJ920765">KJ920765</ext-link>
              </td><td rowspan="1" colspan="1">Eprilurahman et al., unpubl.</td></tr><tr><td rowspan="1" colspan="1">
                <italic><tp:taxon-name><tp:taxon-name-part taxon-name-part-type="genus" reg="Cherax">C.</tp:taxon-name-part> <tp:taxon-name-part taxon-name-part-type="species" reg="snowden">snowden</tp:taxon-name-part></tp:taxon-name></italic>
              </td><td rowspan="1" colspan="1">Oinsok (Ainsok River Drainage), Papua Barat; <named-content xmlns:xlink="http://www.w3.org/1999/xlink" content-type="dwc:verbatimCoordinates" xlink:type="simple"><named-content content-type="geo-json" specific-use="{&#34;type&#34;:&#34;Point&#34;,&#34;coordinates&#34;:[131.833650,-1.194464]}" id="NCID0EPFAE" xlink:type="simple">1°11'40.07"S 131°50'1.14"E</named-content></named-content>; January 24, 2016</td><td rowspan="1" colspan="1">#</td><td rowspan="1" colspan="1">#</td><td rowspan="1" colspan="1">this study</td></tr><tr><td rowspan="1" colspan="1">
                <italic><tp:taxon-name><tp:taxon-name-part taxon-name-part-type="genus" reg="Cherax">C.</tp:taxon-name-part> <tp:taxon-name-part taxon-name-part-type="species" reg="warsamsonicus">warsamsonicus</tp:taxon-name-part></tp:taxon-name></italic>
              </td><td rowspan="1" colspan="1">Small tributary to Warsamson River<break/> Collection Date : January 20 ,2016<break/> <named-content xmlns:xlink="http://www.w3.org/1999/xlink" content-type="dwc:verbatimCoordinates" xlink:type="simple"><named-content content-type="geo-json" specific-use="{&#34;type&#34;:&#34;Point&#34;,&#34;coordinates&#34;:[131.384261,-0.821283]}" id="NCID0EXGAE" xlink:type="simple">0°49'16.62"S, 131°23'3.34"E</named-content></named-content></td><td rowspan="1" colspan="1">#</td><td rowspan="1" colspan="1">#</td><td rowspan="1" colspan="1">this study</td></tr><tr><td rowspan="1" colspan="1">
                <italic><tp:taxon-name><tp:taxon-name-part taxon-name-part-type="genus" reg="Engaeus">Engaeus</tp:taxon-name-part> <tp:taxon-name-part taxon-name-part-type="species" reg="strictifrons">strictifrons</tp:taxon-name-part></tp:taxon-name></italic>
              </td><td rowspan="1" colspan="1">Crawford River, Victoria, Australia</td><td rowspan="1" colspan="1">
                <ext-link xmlns:xlink="http://www.w3.org/1999/xlink" xlink:type="simple" ext-link-type="uri" xlink:href="https://www.ncbi.nlm.nih.gov/nuccore/AF493633">AF493633</ext-link>
              </td><td rowspan="1" colspan="1">
                <ext-link xmlns:xlink="http://www.w3.org/1999/xlink" xlink:type="simple" ext-link-type="uri" xlink:href="https://www.ncbi.nlm.nih.gov/nuccore/AF492812">AF492812</ext-link>
              </td><td rowspan="1" colspan="1">
                <xref ref-type="bibr" rid="B24">Munasinghe et al. 2003</xref>
              </td></tr><tr><td rowspan="1" colspan="1">
                <italic><tp:taxon-name><tp:taxon-name-part taxon-name-part-type="genus" reg="Euastacus">Euastacus</tp:taxon-name-part> <tp:taxon-name-part taxon-name-part-type="species" reg="bispinosus">bispinosus</tp:taxon-name-part></tp:taxon-name></italic>
              </td><td rowspan="1" colspan="1">Crawford River, Victoria, Australia</td><td rowspan="1" colspan="1">
                <ext-link xmlns:xlink="http://www.w3.org/1999/xlink" xlink:type="simple" ext-link-type="uri" xlink:href="https://www.ncbi.nlm.nih.gov/nuccore/AF493634">AF493634</ext-link>
              </td><td rowspan="1" colspan="1">
                <ext-link xmlns:xlink="http://www.w3.org/1999/xlink" xlink:type="simple" ext-link-type="uri" xlink:href="https://www.ncbi.nlm.nih.gov/nuccore/AF492813">AF492813</ext-link>
              </td><td rowspan="1" colspan="1">
                <xref ref-type="bibr" rid="B24">Munasinghe et al. 2003</xref>
              </td></tr></tbody></table><table-wrap-foot><fn><p># = No. pending, will be entered during revision process.</p></fn></table-wrap-foot></table-wrap></tp:treatment-sec><ref-list><ref id="B6"><mixed-citation xmlns:xlink="http://www.w3.org/1999/xlink" xlink:type="simple">
          <person-group><name name-style="western"><surname>Gan</surname><given-names>HM</given-names></name><name name-style="western"><surname>Tan</surname><given-names>MH</given-names></name><name name-style="western"><surname>Eprilurahman</surname><given-names>R</given-names></name><name name-style="western"><surname>Austin</surname><given-names>CM</given-names></name></person-group> (<year>2014</year>) <article-title>The complete mitogenome of <italic><tp:taxon-name><tp:taxon-name-part taxon-name-part-type="genus">Cherax</tp:taxon-name-part> <tp:taxon-name-part taxon-name-part-type="species">monticola</tp:taxon-name-part></tp:taxon-name></italic> (<tp:taxon-name><tp:taxon-name-part taxon-name-part-type="subphylum">Crustacea</tp:taxon-name-part></tp:taxon-name>: <tp:taxon-name><tp:taxon-name-part taxon-name-part-type="order">Decapoda</tp:taxon-name-part></tp:taxon-name>: <tp:taxon-name><tp:taxon-name-part taxon-name-part-type="family">Parastacidae</tp:taxon-name-part></tp:taxon-name>), a large highland crayfish from New Guinea.</article-title> <source>Mitochondrial DNA Part A</source> <volume>27</volume>: <fpage>337</fpage>–<lpage>338</lpage>. <ext-link xlink:type="simple" ext-link-type="doi" xlink:href="10.3109/19401736.2014.892105">https://doi.org/10.3109/19401736.2014.892105</ext-link></mixed-citation></ref><ref id="B24"><mixed-citation xmlns:xlink="http://www.w3.org/1999/xlink" xlink:type="simple">
          <person-group><name name-style="western"><surname>Munasinghe</surname><given-names>DHN</given-names></name><name name-style="western"><surname>Murphy</surname><given-names>NP</given-names></name><name name-style="western"><surname>Austin</surname><given-names>CM</given-names></name></person-group> (<year>2003</year>) <article-title>Utility of mitochondrial DNA sequences from four gene regions for systematic studies of Australian freshwater crayfish of the genus <italic><tp:taxon-name><tp:taxon-name-part taxon-name-part-type="genus">Cherax</tp:taxon-name-part></tp:taxon-name></italic> (<tp:taxon-name><tp:taxon-name-part taxon-name-part-type="order">Decapoda</tp:taxon-name-part></tp:taxon-name>: <tp:taxon-name><tp:taxon-name-part taxon-name-part-type="family">Parastacidae</tp:taxon-name-part></tp:taxon-name>).</article-title> <source>Journal of Crustacean Biology</source> <volume>23</volume>: <fpage>402</fpage>–<lpage>417</lpage>. <ext-link xlink:type="simple" ext-link-type="doi" xlink:href="10.1163/20021975-99990350">https://doi.org/10.1163/20021975-99990350</ext-link></mixed-citation></ref><ref id="B7"><mixed-citation xmlns:xlink="http://www.w3.org/1999/xlink" xlink:type="simple">
          <person-group><name name-style="western"><surname>Holthuis</surname><given-names>LB</given-names></name></person-group> (<year>1949</year>) <article-title><tp:taxon-name><tp:taxon-name-part taxon-name-part-type="order">Decapoda</tp:taxon-name-part></tp:taxon-name> Macrura with a revision of the New Guinea <tp:taxon-name><tp:taxon-name-part taxon-name-part-type="family">Parastacidae</tp:taxon-name-part></tp:taxon-name>. Zoological results of the Dutch New Guinea Expedition 1939. No. 3. Nova Guinea (n. ser.</article-title> <source>)</source> <volume>5</volume>: <fpage>289</fpage>–<lpage>330</lpage>.</mixed-citation></ref><ref id="B25"><mixed-citation xmlns:xlink="http://www.w3.org/1999/xlink" xlink:type="simple">
          <person-group><name name-style="western"><surname>Nobili</surname><given-names>DG</given-names></name></person-group> (<year>1899</year>) <article-title>Contribuzioni alia conoscenza della fauna carcinologica della Papuasia. delle Molucche e dell’ Australia. Annali del Museo Civico di Genova, serie 2.</article-title> <volume>20</volume>(<issue>40</issue>): <fpage>230</fpage>–<lpage>282</lpage>.</mixed-citation></ref><ref id="B15"><mixed-citation xmlns:xlink="http://www.w3.org/1999/xlink" xlink:type="simple">
          <person-group><name name-style="western"><surname>Lukhaup</surname><given-names>C</given-names></name><name name-style="western"><surname>Pekny</surname><given-names>R</given-names></name></person-group> (<year>2006</year>) <article-title><tp:taxon-name><tp:taxon-name-part taxon-name-part-type="genus">Cherax</tp:taxon-name-part> (<tp:taxon-name-part taxon-name-part-type="subgenus">Cherax</tp:taxon-name-part>) <tp:taxon-name-part taxon-name-part-type="species">holthuisi</tp:taxon-name-part></tp:taxon-name>, a new species of crayfish (<tp:taxon-name><tp:taxon-name-part taxon-name-part-type="subphylum">Crustacea</tp:taxon-name-part></tp:taxon-name>: <tp:taxon-name><tp:taxon-name-part taxon-name-part-type="order">Decapoda</tp:taxon-name-part></tp:taxon-name>: <tp:taxon-name><tp:taxon-name-part taxon-name-part-type="family">Parastacidae</tp:taxon-name-part></tp:taxon-name>) from the centre of the Vogelkop Peninsula in Irian Jaya (West New Guinea), Indonesia</article-title>. <source>Zoologische Mededelingen Leiden</source> <volume>80–1</volume>(<issue>7</issue>): <fpage>101</fpage>–<lpage>107</lpage>.</mixed-citation></ref><ref id="B19"><mixed-citation xmlns:xlink="http://www.w3.org/1999/xlink" xlink:type="simple">
          <person-group><name name-style="western"><surname>Lukhaup</surname><given-names>C</given-names></name><name name-style="western"><surname>Herbert</surname><given-names>B</given-names></name></person-group> (<year>2008</year>) <article-title><tp:taxon-name><tp:taxon-name-part taxon-name-part-type="genus">Cherax</tp:taxon-name-part> (<tp:taxon-name-part taxon-name-part-type="subgenus">Cherax</tp:taxon-name-part>) <tp:taxon-name-part taxon-name-part-type="species">peknyi</tp:taxon-name-part></tp:taxon-name> sp. nov., a new species of crayfish (<tp:taxon-name><tp:taxon-name-part taxon-name-part-type="subphylum">Crustacea</tp:taxon-name-part></tp:taxon-name>: <tp:taxon-name><tp:taxon-name-part taxon-name-part-type="order">Decapoda</tp:taxon-name-part></tp:taxon-name>: <tp:taxon-name><tp:taxon-name-part taxon-name-part-type="family">Parastacidae</tp:taxon-name-part></tp:taxon-name>) from the Fly River Drainage, Western Province, Papua New Guinea.</article-title> <source>Memoirs of the Queensland Museum</source> <volume>52</volume>(<issue>2</issue>): <fpage>213</fpage>–<lpage>219</lpage>.</mixed-citation></ref><ref id="B20"><mixed-citation xmlns:xlink="http://www.w3.org/1999/xlink" xlink:type="simple">
          <person-group><name name-style="western"><surname>Lukhaup</surname><given-names>C</given-names></name></person-group> (<year>2015</year>) <article-title><tp:taxon-name><tp:taxon-name-part taxon-name-part-type="genus">Cherax</tp:taxon-name-part> (<tp:taxon-name-part taxon-name-part-type="subgenus">Astaconephrops</tp:taxon-name-part>) <tp:taxon-name-part taxon-name-part-type="species">pulcher</tp:taxon-name-part></tp:taxon-name>, a new species of freshwater crayfish (<tp:taxon-name><tp:taxon-name-part taxon-name-part-type="subphylum">Crustacea</tp:taxon-name-part></tp:taxon-name>, <tp:taxon-name><tp:taxon-name-part taxon-name-part-type="order">Decapoda</tp:taxon-name-part></tp:taxon-name>, <tp:taxon-name><tp:taxon-name-part taxon-name-part-type="family">Parastacidae</tp:taxon-name-part></tp:taxon-name>) from the Kepala Burung (Vogelkop) Peninsula, Irian Jaya (West Papua), Indonesia.</article-title> <source>ZooKeys</source> <volume>502</volume>: <fpage>1</fpage>–<lpage>10</lpage>. <ext-link xlink:type="simple" ext-link-type="doi" xlink:href="10.3897/zookeys.502.9800">https://doi.org/10.3897/zookeys.502.9800</ext-link></mixed-citation></ref><ref id="B21"><mixed-citation xmlns:xlink="http://www.w3.org/1999/xlink" xlink:type="simple">
          <person-group><name name-style="western"><surname>Lukhaup</surname><given-names>C</given-names></name><name name-style="western"><surname>Panteleit</surname><given-names>J</given-names></name><name name-style="western"><surname>Schrimpf</surname><given-names>A</given-names></name></person-group> (<year>2015</year>) <article-title><tp:taxon-name><tp:taxon-name-part taxon-name-part-type="genus">Cherax</tp:taxon-name-part> (<tp:taxon-name-part taxon-name-part-type="subgenus">Astaconephrops</tp:taxon-name-part>) <tp:taxon-name-part taxon-name-part-type="species">snowden</tp:taxon-name-part></tp:taxon-name> a new species of freshwater crayfish (<tp:taxon-name><tp:taxon-name-part taxon-name-part-type="subphylum">Crustacea</tp:taxon-name-part></tp:taxon-name>, <tp:taxon-name><tp:taxon-name-part taxon-name-part-type="order">Decapoda</tp:taxon-name-part></tp:taxon-name>, <tp:taxon-name><tp:taxon-name-part taxon-name-part-type="family">Parastacidae</tp:taxon-name-part></tp:taxon-name>) from the Kepala Burung (Vogelkop) Peninsula, Irian Jaya (West Papua), Indonesia.</article-title> <source>ZooKeys</source> <volume>518</volume>: <fpage>1</fpage>–<lpage>14</lpage>. <ext-link xlink:type="simple" ext-link-type="doi" xlink:href="10.3897/zookeys.518.6127">https://doi.org/10.3897/zookeys.518.6127</ext-link></mixed-citation></ref><ref id="B22"><mixed-citation xmlns:xlink="http://www.w3.org/1999/xlink" xlink:type="simple">
          <person-group><name name-style="western"><surname>Munasinghe</surname><given-names>DHN</given-names></name><name name-style="western"><surname>Burridge</surname><given-names>CP</given-names></name><name name-style="western"><surname>Austin</surname><given-names>CM</given-names></name></person-group> (<year>2004a</year>) <article-title>The systematics of freshwater crayfish of the genus <italic><tp:taxon-name><tp:taxon-name-part taxon-name-part-type="genus">Cherax</tp:taxon-name-part></tp:taxon-name></italic> Erichson (<tp:taxon-name><tp:taxon-name-part taxon-name-part-type="order">Decapoda</tp:taxon-name-part></tp:taxon-name>: <tp:taxon-name><tp:taxon-name-part taxon-name-part-type="family">Parastacidae</tp:taxon-name-part></tp:taxon-name>) in eastern Australia re-examined using nucleotide sequences from 12S rRNA and 16S rRNA genes.</article-title> <source>Invertebrate Systematics</source> <volume>18</volume>: <fpage>215</fpage>–<lpage>225</lpage>. <ext-link xlink:type="simple" ext-link-type="doi" xlink:href="10.1071/IS03012">https://doi.org/10.1071/IS03012</ext-link></mixed-citation></ref><ref id="B23"><mixed-citation xmlns:xlink="http://www.w3.org/1999/xlink" xlink:type="simple">
          <person-group><name name-style="western"><surname>Munasinghe</surname><given-names>DHN</given-names></name><name name-style="western"><surname>Burridge</surname><given-names>CP</given-names></name><name name-style="western"><surname>Austin</surname><given-names>CM</given-names></name></person-group> (<year>2004b</year>) <article-title>Molecular phylogeny and zoogeography of the freshwater crayfish genus <italic><tp:taxon-name><tp:taxon-name-part taxon-name-part-type="genus">Cherax</tp:taxon-name-part></tp:taxon-name></italic> Erichson (<tp:taxon-name><tp:taxon-name-part taxon-name-part-type="order">Decapoda</tp:taxon-name-part></tp:taxon-name>: <tp:taxon-name><tp:taxon-name-part taxon-name-part-type="family">Parastacidae</tp:taxon-name-part></tp:taxon-name>) in Australia.</article-title> <source>Biological Journal of the Linnean Society</source> <volume>81</volume>: <fpage>553</fpage>–<lpage>563</lpage>. <ext-link xlink:type="simple" ext-link-type="doi" xlink:href="10.1111/j.1095-8312.2003.00299.x">https://doi.org/10.1111/j.1095-8312.2003.00299.x</ext-link></mixed-citation></ref><ref id="B1"><mixed-citation xmlns:xlink="http://www.w3.org/1999/xlink" xlink:type="simple">
          <person-group><name name-style="western"><surname>Austin</surname><given-names>CM</given-names></name></person-group> (<year>1996</year>) <article-title>Systematics of the freshwater crayfish genus <italic><tp:taxon-name><tp:taxon-name-part taxon-name-part-type="genus">Cherax</tp:taxon-name-part></tp:taxon-name></italic> Erichson (<tp:taxon-name><tp:taxon-name-part taxon-name-part-type="order">Decapoda</tp:taxon-name-part></tp:taxon-name>: <tp:taxon-name><tp:taxon-name-part taxon-name-part-type="family">Parastacidae</tp:taxon-name-part></tp:taxon-name>) in northern and eastern Australia: electrophoretic and morphological variation.</article-title> <source>Australian Journal of Zoology</source> <volume>44</volume>: <fpage>259</fpage>–<lpage>296</lpage>. <ext-link xlink:type="simple" ext-link-type="doi" xlink:href="10.1071/ZO9960259">https://doi.org/10.1071/ZO9960259</ext-link></mixed-citation></ref></ref-list></tp:taxon-treatment>
